# Supplementary material for: Quality Assessment of Radiotherapy Health Information on Short-Form Video Platforms of TikTok and Bilibili: Cross-Sectional Study
Source: JMIR Cancer. 2025 Sep 23;11:e73455. doi: 10.2196/73455 (PMC12456845; doi:10.2196/73455)
Supplement: Multimedia Appendix 4 [file cancer-v11-e73455-s004.xlsx]

## Sheet: Sheet1
Platforms	sum_1:9	sum_2:8	sum_3:7	sum_4:6	sum_5:5	sum_6:4	sum_7:3	sum_8:2	sum_9:1
TikTok	3.109	3.128	3.147	3.166	3.185	3.204	3.223	3.242	3.261
Bilibili	3.323	3.306	3.289	3.272	3.255	3.238	3.221	3.204	3.187
